# Supplementary material for: Epidemiological Analysis of Suicidal Behaviour in Spain from 2017 to 2022 and Comparative Perspectives with Japan: A Retrospective Observational Study
Source: Healthcare (Basel). 2025 Feb 20;13(5):451. doi: 10.3390/healthcare13050451 (PMC11899283; doi:10.3390/healthcare13050451)
Supplement: Supplementary file 1 [file healthcare-13-00451-s001.zip]

Archive with 1 entries (1 files):
- healthcare-3431031-supplementary.pdf
